# Supplementary material for: Clinical phenotype-based gene prioritization: an initial study using semantic similarity and the human phenotype ontology
Source: BMC Bioinformatics. 2014 Jul 21;15(1):248. doi: 10.1186/1471-2105-15-248 (PMC4117966; doi:10.1186/1471-2105-15-248)
Supplement: Supplementary file 2 — Additional file 2: Hearing Disorder Gene List. (TXT 1 KB) [file 12859_2014_6518_MOESM2_ESM.txt]

The Children's Hospital of Philadelphia					
Hearing Loss Gene List (October 2013)					
ABHD12
ABHD5
ACOX1
ACTB
ACTG1
ALMS1
ALX3
ANKH
ANKRD11
AP3B1
ARHGEF6
ARSE
ASPM
ATP2B2
ATP6B1
ATP6V0A4
ATP6V1B1
BCS1L
BMP4
BRAF
BTD
C20orf54
C2orf37
CBL
CCBE1
CCND1
CD151
CHD7
CHRNG
CHSY1
CLCN7
CLCNKA
CLCNKB
CLDN14
CLRN1
COCH
COL11A1
COL11A2
COL1A1
COL2A1
COL4A3
COL4A4
COL4A5
COL4A6
COL9A1
COL9A2
COQ6
COX10
CRYM
DFNA5
DFNB59
DIABLO
DIAPH1
DIAPH3
DMP1
DNMT1
DNMT3B
DSPP
EDN3
EDNRB
ERCC2
ERCC3
ERCC4
ERCC6
ERCC8
ESPN
ESRRB
EYA1
EYA4
F2
FAM123B
FANCA
FGF10
FGF3
FGFR1
FGFR2
FGFR3
FLNA
FLNB
FOXC1
FOXI1
FTO
G6PC3
GATA3
GDF5
GFER
GIPC3
GJA1
GJB1
GJB2
GJB3
GJB4
GJB6
GLA
GPR98
GPSM2
GRHL2
GRXCR1
HGF
HOXA1
HOXA2
HSD17B4
IDUA
IGBP1
IGF1
ILDR1
JAG1
KCNE1
KCNJ10
KCNQ1
KCNQ4
KIF7
KRIT1
LHFPL5
LHX3
LMNA
LOXHD1
LRP2
LRP4
LRP5
LRTOMT
MAN2B1
MANBA
MARVELD2
MED12
MGP
MIR96
MITF
MLL2
MPZ
MSRB3
MTAP
MTRNR1
MTTE
MYCN
MYH14
MYH9
MYO15A
MYO1A
MYO3A
MYO6
MYO7A
NALP12
NAMSD
NDP
NDRG1
NF2
NIPBL
NLRP12
NOG
NOTCH2
NPHP1
OPA1
OTOA
OTOF
PAX2
PAX3
PCDH15
PDSS1
PDZD7
PEX1
PEX7
PHF8
PHYH
PLOD3
PMP22
POLG
POLR1C
POLR1D
POU3F4
POU4F3
PRDM5
PRPS1
PTPN11
PTPRQ
PXMP3
RDX
RPGR
RPS6KA3
RUNX2
SALL1
SALL4
SBF2
SCARF2
SDHD
SEMA3E
SERPINB6
SETBP1
SIX1
SIX5
SLC12A1
SLC17A8
SLC19A2
SLC25A4
SLC26A4
SLC26A5
SLC29A3
SLC4A11
SMC1A
SMC3
SMPX
SNAI2
SOST
SOX10
SOX2
SPATA7
STRC
SUCLA2
TBX1
TCF4
TCIRG1
TCOF1
TECTA
TFAP2A
THRB
TJP2
TMC1
TMEM126A
TMIE
TMPRSS3
TNFRSF11A
TPRN
TRIOBP
TRMU
TTR
TYMP
TYR
UBR1
USH1C
USH1G
USH2A
VDR
VHL
WFS1
WHRN
XPNPEP3
ZFAND5
